# Supplementary material for: Antibody-Drug Conjugates in Solid Tumor Oncology: An Effectiveness Payday with a Targeted Payload
Source: Pharmaceutics. 2023 Aug 19;15(8):2160. doi: 10.3390/pharmaceutics15082160 (PMC10459723; doi:10.3390/pharmaceutics15082160)
Supplement: Supplementary file 1 [file pharmaceutics-15-02160-s001.zip]

Archive with 1 entries (1 files):
- pharmaceutics-2487361-supplementary.pdf
